# Supplementary material for: Liquid Resistive Switching Devices with Printable Electrodes
Source: Micromachines (Basel). 2025 Jul 26;16(8):863. doi: 10.3390/mi16080863 (PMC12388810; doi:10.3390/mi16080863)
Supplement: Supplementary file 1 [file micromachines-16-00863-s001.zip]

Archive with 1 entries (1 files):
- micromachines-3729688-supplementary.pdf
